# Supplementary material for: Ultrasensitive Label-Free Detection of Free Thyroxine (T4) in Physiological Ranges Using Aptamer-Functionalized Silicon Nanowire Field Effect Transistors
Source: Biosensors (Basel). 2026 May 9;16(5):274. doi: 10.3390/bios16050274 (PMC13205116; doi:10.3390/bios16050274)
Supplement: Supplementary file 1 [file biosensors-16-00274-s001.zip]

Archive with 1 entries (1 files):
- biosensors-4262990-supplementary.pdf
